# Supplementary material for: Investigating the use of a one-page infographic to improve recruitment and retention to the BASIL+ randomised controlled trial: A Study Within a Trial (SWAT)
Source: PLoS One. 2025 Sep 3;20(9):e0320821. doi: 10.1371/journal.pone.0320821 (PMC12407392; doi:10.1371/journal.pone.0320821)
Supplement: S1 File — (CSV) [file pone.0320821.s001.csv]

siteid	trial_allocation	EOI	recruited	retention	swat_alloc	main_alloc
10	Control	1	1	0	Infographic	Control
10		1	0	0	Infographic	Not recruited
10		1	0	0	Infographic	Not recruited
10		1	0	0	Infographic	Not recruited
10		1	0	0	Infographic	Not recruited
10		1	0	0	Infographic	Not recruited
10		1	0	0	Infographic	Not recruited
10		1	0	0	Infographic	Not recruited
10		1	0	0	Infographic	Not recruited
10	Intervention	1	1	1	Infographic	Intervention
10	Intervention	1	1	0	Infographic	Intervention
10		1	0	0	Infographic	Not recruited
10		1	0	0	Infographic	Not recruited
10	Control	1	1	1	Infographic	Control
10		1	0	0	Infographic	Not recruited
10	Control	1	1	1	Infographic	Control
10		1	0	0	Infographic	Not recruited
10		1	0	0	Infographic	Not recruited
10		1	0	0	Infographic	Not recruited
10		1	0	0	Infographic	Not recruited
10		1	0	0	Infographic	Not recruited
10		1	0	0	Infographic	Not recruited
10	Control	1	1	0	Infographic	Control
10		1	0	0	Infographic	Not recruited
10	Control	1	1	1	Infographic	Control
10	Control	1	1	1	Infographic	Control
10	Control	1	1	1	Infographic	Control
10	Control	1	1	1	Infographic	Control
10		1	0	0	Infographic	Not recruited
10	Control	1	1	1	Infographic	Control
10		1	0	0	Infographic	Not recruited
10		1	0	0	Infographic	Not recruited
10		1	0	0	Infographic	Not recruited
10		1	0	0	Infographic	Not recruited
10	Intervention	1	1	1	Infographic	Intervention
10	Control	1	1	1	Infographic	Control
10		1	0	0	Infographic	Not recruited
10		1	0	0	Infographic	Not recruited
10		1	0	0	Infographic	Not recruited
10	Control	1	1	1	Infographic	Control
10	Intervention	1	1	1	Infographic	Intervention
10		1	0	0	Infographic	Not recruited
10		1	0	0	Infographic	Not recruited
10		1	0	0	Infographic	Not recruited
10		1	0	0	Infographic	Not recruited
10		1	0	0	Infographic	Not recruited
10	Intervention	1	1	1	Infographic	Intervention
10		1	0	0	Infographic	Not recruited
10	Intervention	1	1	1	Infographic	Intervention
10		1	0	0	Infographic	Not recruited
10		1	0	0	Infographic	Not recruited
10	Control	1	1	1	Infographic	Control
10		1	0	0	Infographic	Not recruited
10		1	0	0	Infographic	Not recruited
10		1	0	0	Infographic	Not recruited
10	Control	1	1	1	Infographic	Control
10	Intervention	1	1	0	Infographic	Intervention
10		1	0	0	Infographic	Not recruited
10	Intervention	1	1	1	Infographic	Intervention
10		1	0	0	Infographic	Not recruited
10		1	0	0	Infographic	Not recruited
10		1	0	0	Infographic	Not recruited
10	Control	1	1	1	Infographic	Control
10		1	0	0	Infographic	Not recruited
10		1	0	0	Infographic	Not recruited
10	Control	1	1	1	Infographic	Control
10		1	0	0	Infographic	Not recruited
10		1	0	0	Infographic	Not recruited
10	Control	1	1	1	Infographic	Control
10		1	0	0	Infographic	Not recruited
10		1	0	0	Infographic	Not recruited
10		1	0	0	Infographic	Not recruited
10		1	0	0	Infographic	Not recruited
10		1	0	0	Infographic	Not recruited
10		1	0	0	Infographic	Not recruited
10		1	0	0	Infographic	Not recruited
10		1	0	0	Infographic	Not recruited
10	Intervention	1	1	0	Infographic	Intervention
10		1	0	0	Infographic	Not recruited
10	Intervention	1	1	1	Infographic	Intervention
10		1	0	0	Infographic	Not recruited
10		1	0	0	Infographic	Not recruited
10		1	0	0	Infographic	Not recruited
10		1	0	0	Infographic	Not recruited
10		1	0	0	Infographic	Not recruited
10	Control	1	1	1	Infographic	Control
10	Control	1	1	1	Infographic	Control
10		1	0	0	Infographic	Not recruited
10		1	0	0	Infographic	Not recruited
10		1	0	0	Infographic	Not recruited
10		1	0	0	Infographic	Not recruited
10		1	0	0	Infographic	Not recruited
10	Control	1	1	1	Infographic	Control
10		1	0	0	Infographic	Not recruited
10		1	0	0	Infographic	Not recruited
10	Intervention	1	1	0	Infographic	Intervention
10	Control	1	1	1	Infographic	Control
10	Intervention	1	1	1	Infographic	Intervention
10		1	0	0	Infographic	Not recruited
10	Intervention	1	1	1	Infographic	Intervention
10	Control	1	1	1	Infographic	Control
10		1	0	0	Infographic	Not recruited
10		1	0	0	Infographic	Not recruited
10		1	0	0	Infographic	Not recruited
10		1	0	0	Infographic	Not recruited
10	Intervention	1	1	0	Infographic	Intervention
10		1	0	0	Infographic	Not recruited
10	Control	1	1	1	Infographic	Control
10		1	0	0	Infographic	Not recruited
10	Control	1	1	1	Infographic	Control
10		1	0	0	Infographic	Not recruited
10		1	0	0	Infographic	Not recruited
10		1	0	0	Infographic	Not recruited
10	Intervention	1	1	1	Infographic	Intervention
10	Intervention	1	1	1	Infographic	Intervention
10		1	0	0	Infographic	Not recruited
10		1	0	0	Infographic	Not recruited
10		1	0	0	Infographic	Not recruited
10		1	0	0	Infographic	Not recruited
10	Intervention	1	1	1	Infographic	Intervention
10		1	0	0	Infographic	Not recruited
10		1	0	0	Infographic	Not recruited
10		1	0	0	Infographic	Not recruited
10		1	0	0	Infographic	Not recruited
10		1	0	0	Infographic	Not recruited
10		1	0	0	Infographic	Not recruited
10		1	0	0	Infographic	Not recruited
10		1	0	0	Infographic	Not recruited
10		1	0	0	Infographic	Not recruited
10		1	0	0	Infographic	Not recruited
10	Intervention	1	1	1	Infographic	Intervention
10	Control	1	1	1	Infographic	Control
10	Intervention	1	1	1	Infographic	Intervention
10		1	0	0	Infographic	Not recruited
10		1	0	0	Infographic	Not recruited
10		1	0	0	Infographic	Not recruited
10	Intervention	1	1	1	Infographic	Intervention
10	Intervention	1	1	1	Infographic	Intervention
10		1	0	0	Infographic	Not recruited
10		1	0	0	Infographic	Not recruited
10		1	0	0	Infographic	Not recruited
10	Control	1	1	1	Infographic	Control
10	Intervention	1	1	0	Infographic	Intervention
10		1	0	0	Infographic	Not recruited
10		1	0	0	Infographic	Not recruited
10		1	0	0	Infographic	Not recruited
10		1	0	0	Infographic	Not recruited
10	Control	1	1	1	Infographic	Control
10		1	0	0	Infographic	Not recruited
10		1	0	0	Infographic	Not recruited
10		1	0	0	Infographic	Not recruited
10		1	0	0	Infographic	Not recruited
10		1	0	0	Infographic	Not recruited
10		1	0	0	Infographic	Not recruited
10	Control	1	1	1	Infographic	Control
10		1	0	0	Infographic	Not recruited
10	Intervention	1	1	1	Infographic	Intervention
10		1	0	0	Infographic	Not recruited
10	Intervention	1	1	0	Infographic	Intervention
10		1	0	0	Infographic	Not recruited
10		1	0	0	Infographic	Not recruited
10		1	0	0	Infographic	Not recruited
10		1	0	0	Infographic	Not recruited
10		1	0	0	Infographic	Not recruited
10		1	0	0	Infographic	Not recruited
10		1	0	0	Infographic	Not recruited
10		1	0	0	Infographic	Not recruited
10		1	0	0	Infographic	Not recruited
10		1	0	0	Infographic	Not recruited
10		1	0	0	Infographic	Not recruited
10		1	0	0	Infographic	Not recruited
10		1	0	0	Infographic	Not recruited
10		1	0	0	Infographic	Not recruited
10	Intervention	1	1	1	Infographic	Intervention
10		1	0	0	Infographic	Not recruited
10		1	0	0	Infographic	Not recruited
10	Intervention	1	1	1	Infographic	Intervention
10	Control	1	1	1	Infographic	Control
10		1	0	0	Infographic	Not recruited
10	Intervention	1	1	0	Infographic	Intervention
10		1	0	0	Infographic	Not recruited
10	Control	1	1	1	Infographic	Control
10		1	0	0	Infographic	Not recruited
10		1	0	0	Infographic	Not recruited
10	Control	1	1	1	Infographic	Control
10		1	0	0	Infographic	Not recruited
10		1	0	0	Infographic	Not recruited
10		1	0	0	Infographic	Not recruited
10		1	0	0	Infographic	Not recruited
10		1	0	0	Infographic	Not recruited
10		1	0	0	Infographic	Not recruited
10		1	0	0	Infographic	Not recruited
10		1	0	0	Infographic	Not recruited
10		1	0	0	Infographic	Not recruited
10	Intervention	1	1	1	Infographic	Intervention
10	Intervention	1	1	1	Infographic	Intervention
10		1	0	0	Infographic	Not recruited
10		1	0	0	Infographic	Not recruited
10	Intervention	1	1	1	Infographic	Intervention
10		1	0	0	Infographic	Not recruited
10		0	0	0	Infographic	Not recruited
10		0	0	0	Infographic	Not recruited
10		0	0	0	Infographic	Not recruited
10		0	0	0	Infographic	Not recruited
10		0	0	0	Infographic	Not recruited
10		0	0	0	Infographic	Not recruited
10		0	0	0	Infographic	Not recruited
10		0	0	0	Infographic	Not recruited
10		0	0	0	Infographic	Not recruited
10		0	0	0	Infographic	Not recruited
10		0	0	0	Infographic	Not recruited
10		0	0	0	Infographic	Not recruited
10		0	0	0	Infographic	Not recruited
10		0	0	0	Infographic	Not recruited
10		0	0	0	Infographic	Not recruited
10		0	0	0	Infographic	Not recruited
10		0	0	0	Infographic	Not recruited
10		0	0	0	Infographic	Not recruited
10		0	0	0	Infographic	Not recruited
10		0	0	0	Infographic	Not recruited
10		0	0	0	Infographic	Not recruited
10		0	0	0	Infographic	Not recruited
10		0	0	0	Infographic	Not recruited
10		0	0	0	Infographic	Not recruited
10		0	0	0	Infographic	Not recruited
10		0	0	0	Infographic	Not recruited
10		0	0	0	Infographic	Not recruited
10		0	0	0	Infographic	Not recruited
10		0	0	0	Infographic	Not recruited
10		0	0	0	Infographic	Not recruited
10		0	0	0	Infographic	Not recruited
10		0	0	0	Infographic	Not recruited
10		0	0	0	Infographic	Not recruited
10		0	0	0	Infographic	Not recruited
10		0	0	0	Infographic	Not recruited
10		0	0	0	Infographic	Not recruited
10		0	0	0	Infographic	Not recruited
10		0	0	0	Infographic	Not recruited
10		0	0	0	Infographic	Not recruited
10		0	0	0	Infographic	Not recruited
10		0	0	0	Infographic	Not recruited
10		0	0	0	Infographic	Not recruited
10		0	0	0	Infographic	Not recruited
10		0	0	0	Infographic	Not recruited
10		0	0	0	Infographic	Not recruited
10		0	0	0	Infographic	Not recruited
10		0	0	0	Infographic	Not recruited
10		0	0	0	Infographic	Not recruited
10		0	0	0	Infographic	Not recruited
10		0	0	0	Infographic	Not recruited
10		0	0	0	Infographic	Not recruited
10		0	0	0	Infographic	Not recruited
10		0	0	0	Infographic	Not recruited
10		0	0	0	Infographic	Not recruited
10		0	0	0	Infographic	Not recruited
10		0	0	0	Infographic	Not recruited
10		0	0	0	Infographic	Not recruited
10		0	0	0	Infographic	Not recruited
10		0	0	0	Infographic	Not recruited
10		0	0	0	Infographic	Not recruited
10		0	0	0	Infographic	Not recruited
10		0	0	0	Infographic	Not recruited
10		0	0	0	Infographic	Not recruited
10		0	0	0	Infographic	Not recruited
10		0	0	0	Infographic	Not recruited
10		0	0	0	Infographic	Not recruited
10		0	0	0	Infographic	Not recruited
10		0	0	0	Infographic	Not recruited
10		0	0	0	Infographic	Not recruited
10		0	0	0	Infographic	Not recruited
10		0	0	0	Infographic	Not recruited
10		0	0	0	Infographic	Not recruited
10		0	0	0	Infographic	Not recruited
10		0	0	0	Infographic	Not recruited
10		0	0	0	Infographic	Not recruited
10		0	0	0	Infographic	Not recruited
10		0	0	0	Infographic	Not recruited
10		0	0	0	Infographic	Not recruited
10		0	0	0	Infographic	Not recruited
10		0	0	0	Infographic	Not recruited
10		0	0	0	Infographic	Not recruited
10		0	0	0	Infographic	Not recruited
10		0	0	0	Infographic	Not recruited
10		0	0	0	Infographic	Not recruited
10		0	0	0	Infographic	Not recruited
10		0	0	0	Infographic	Not recruited
10		0	0	0	Infographic	Not recruited
10		0	0	0	Infographic	Not recruited
10		0	0	0	Infographic	Not recruited
10		0	0	0	Infographic	Not recruited
10		0	0	0	Infographic	Not recruited
10		0	0	0	Infographic	Not recruited
10		0	0	0	Infographic	Not recruited
10		0	0	0	Infographic	Not recruited
10		0	0	0	Infographic	Not recruited
10		0	0	0	Infographic	Not recruited
10		0	0	0	Infographic	Not recruited
10		0	0	0	Infographic	Not recruited
10		0	0	0	Infographic	Not recruited
10		0	0	0	Infographic	Not recruited
10		0	0	0	Infographic	Not recruited
10		0	0	0	Infographic	Not recruited
10		0	0	0	Infographic	Not recruited
10		0	0	0	Infographic	Not recruited
10		0	0	0	Infographic	Not recruited
10		0	0	0	Infographic	Not recruited
10		0	0	0	Infographic	Not recruited
10		0	0	0	Infographic	Not recruited
10		0	0	0	Infographic	Not recruited
10		0	0	0	Infographic	Not recruited
10		0	0	0	Infographic	Not recruited
10		0	0	0	Infographic	Not recruited
10		0	0	0	Infographic	Not recruited
10		0	0	0	Infographic	Not recruited
10		0	0	0	Infographic	Not recruited
10		0	0	0	Infographic	Not recruited
10		0	0	0	Infographic	Not recruited
10		0	0	0	Infographic	Not recruited
10		0	0	0	Infographic	Not recruited
10		0	0	0	Infographic	Not recruited
10		0	0	0	Infographic	Not recruited
10		0	0	0	Infographic	Not recruited
10		0	0	0	Infographic	Not recruited
10		0	0	0	Infographic	Not recruited
10		0	0	0	Infographic	Not recruited
10		0	0	0	Infographic	Not recruited
10		0	0	0	Infographic	Not recruited
10		0	0	0	Infographic	Not recruited
10		0	0	0	Infographic	Not recruited
10		0	0	0	Infographic	Not recruited
10		0	0	0	Infographic	Not recruited
10		0	0	0	Infographic	Not recruited
10		0	0	0	Infographic	Not recruited
10		0	0	0	Infographic	Not recruited
10		0	0	0	Infographic	Not recruited
10		0	0	0	Infographic	Not recruited
10		0	0	0	Infographic	Not recruited
10		0	0	0	Infographic	Not recruited
10		0	0	0	Infographic	Not recruited
10		0	0	0	Infographic	Not recruited
10		0	0	0	Infographic	Not recruited
10		0	0	0	Infographic	Not recruited
10		0	0	0	Infographic	Not recruited
10		0	0	0	Infographic	Not recruited
10		0	0	0	Infographic	Not recruited
10		0	0	0	Infographic	Not recruited
10		0	0	0	Infographic	Not recruited
10		0	0	0	Infographic	Not recruited
10		0	0	0	Infographic	Not recruited
10		0	0	0	Infographic	Not recruited
10		0	0	0	Infographic	Not recruited
10		0	0	0	Infographic	Not recruited
10		0	0	0	Infographic	Not recruited
10		0	0	0	Infographic	Not recruited
10		0	0	0	Infographic	Not recruited
10		0	0	0	Infographic	Not recruited
10		0	0	0	Infographic	Not recruited
10		0	0	0	Infographic	Not recruited
10		0	0	0	Infographic	Not recruited
10		0	0	0	Infographic	Not recruited
10		0	0	0	Infographic	Not recruited
10		0	0	0	Infographic	Not recruited
10		0	0	0	Infographic	Not recruited
10		0	0	0	Infographic	Not recruited
10		0	0	0	Infographic	Not recruited
10		0	0	0	Infographic	Not recruited
10		0	0	0	Infographic	Not recruited
10		0	0	0	Infographic	Not recruited
10		0	0	0	Infographic	Not recruited
10		0	0	0	Infographic	Not recruited
10		0	0	0	Infographic	Not recruited
10		0	0	0	Infographic	Not recruited
10		0	0	0	Infographic	Not recruited
10		0	0	0	Infographic	Not recruited
10		0	0	0	Infographic	Not recruited
10		0	0	0	Infographic	Not recruited
10		0	0	0	Infographic	Not recruited
10		0	0	0	Infographic	Not recruited
10		0	0	0	Infographic	Not recruited
10		0	0	0	Infographic	Not recruited
10		0	0	0	Infographic	Not recruited
10		0	0	0	Infographic	Not recruited
10		0	0	0	Infographic	Not recruited
10		0	0	0	Infographic	Not recruited
10		0	0	0	Infographic	Not recruited
10		0	0	0	Infographic	Not recruited
10		0	0	0	Infographic	Not recruited
10		0	0	0	Infographic	Not recruited
10		0	0	0	Infographic	Not recruited
10		0	0	0	Infographic	Not recruited
10		0	0	0	Infographic	Not recruited
10		0	0	0	Infographic	Not recruited
10		0	0	0	Infographic	Not recruited
10		0	0	0	Infographic	Not recruited
10		0	0	0	Infographic	Not recruited
10		0	0	0	Infographic	Not recruited
10		0	0	0	Infographic	Not recruited
10		0	0	0	Infographic	Not recruited
10		0	0	0	Infographic	Not recruited
10		0	0	0	Infographic	Not recruited
10		0	0	0	Infographic	Not recruited
10		0	0	0	Infographic	Not recruited
10		0	0	0	Infographic	Not recruited
10		0	0	0	Infographic	Not recruited
10		0	0	0	Infographic	Not recruited
10		0	0	0	Infographic	Not recruited
10		0	0	0	Infographic	Not recruited
10		0	0	0	Infographic	Not recruited
10		0	0	0	Infographic	Not recruited
10		0	0	0	Infographic	Not recruited
10		0	0	0	Infographic	Not recruited
10		0	0	0	Infographic	Not recruited
10		0	0	0	Infographic	Not recruited
10		0	0	0	Infographic	Not recruited
10		0	0	0	Infographic	Not recruited
10		0	0	0	Infographic	Not recruited
10		0	0	0	Infographic	Not recruited
10		0	0	0	Infographic	Not recruited
10		0	0	0	Infographic	Not recruited
10		0	0	0	Infographic	Not recruited
10		0	0	0	Infographic	Not recruited
10		0	0	0	Infographic	Not recruited
10		0	0	0	Infographic	Not recruited
10		0	0	0	Infographic	Not recruited
10		0	0	0	Infographic	Not recruited
10		0	0	0	Infographic	Not recruited
10		0	0	0	Infographic	Not recruited
10		0	0	0	Infographic	Not recruited
10		0	0	0	Infographic	Not recruited
10		0	0	0	Infographic	Not recruited
10		0	0	0	Infographic	Not recruited
10		0	0	0	Infographic	Not recruited
10		0	0	0	Infographic	Not recruited
10		0	0	0	Infographic	Not recruited
10		0	0	0	Infographic	Not recruited
10		0	0	0	Infographic	Not recruited
10		0	0	0	Infographic	Not recruited
10		0	0	0	Infographic	Not recruited
10		0	0	0	Infographic	Not recruited
10		0	0	0	Infographic	Not recruited
10		0	0	0	Infographic	Not recruited
10		0	0	0	Infographic	Not recruited
10		0	0	0	Infographic	Not recruited
10		0	0	0	Infographic	Not recruited
10		0	0	0	Infographic	Not recruited
10		0	0	0	Infographic	Not recruited
10		0	0	0	Infographic	Not recruited
10		0	0	0	Infographic	Not recruited
10		0	0	0	Infographic	Not recruited
10		0	0	0	Infographic	Not recruited
10		0	0	0	Infographic	Not recruited
10		0	0	0	Infographic	Not recruited
10		0	0	0	Infographic	Not recruited
10		0	0	0	Infographic	Not recruited
10		0	0	0	Infographic	Not recruited
10		0	0	0	Infographic	Not recruited
10		0	0	0	Infographic	Not recruited
10		0	0	0	Infographic	Not recruited
10		0	0	0	Infographic	Not recruited
10		0	0	0	Infographic	Not recruited
10		0	0	0	Infographic	Not recruited
10		0	0	0	Infographic	Not recruited
10		0	0	0	Infographic	Not recruited
10		0	0	0	Infographic	Not recruited
10		0	0	0	Infographic	Not recruited
10		0	0	0	Infographic	Not recruited
10		0	0	0	Infographic	Not recruited
10		0	0	0	Infographic	Not recruited
10		0	0	0	Infographic	Not recruited
10		0	0	0	Infographic	Not recruited
10		0	0	0	Infographic	Not recruited
10		0	0	0	Infographic	Not recruited
10		0	0	0	Infographic	Not recruited
10		0	0	0	Infographic	Not recruited
10		0	0	0	Infographic	Not recruited
10		0	0	0	Infographic	Not recruited
10		0	0	0	Infographic	Not recruited
10		0	0	0	Infographic	Not recruited
10		0	0	0	Infographic	Not recruited
10		0	0	0	Infographic	Not recruited
10		0	0	0	Infographic	Not recruited
10		0	0	0	Infographic	Not recruited
10		0	0	0	Infographic	Not recruited
10		0	0	0	Infographic	Not recruited
10		0	0	0	Infographic	Not recruited
10		0	0	0	Infographic	Not recruited
10		0	0	0	Infographic	Not recruited
10		0	0	0	Infographic	Not recruited
10		0	0	0	Infographic	Not recruited
10		0	0	0	Infographic	Not recruited
10		0	0	0	Infographic	Not recruited
10		0	0	0	Infographic	Not recruited
10		0	0	0	Infographic	Not recruited
10		0	0	0	Infographic	Not recruited
10		0	0	0	Infographic	Not recruited
10		0	0	0	Infographic	Not recruited
10		0	0	0	Infographic	Not recruited
10		0	0	0	Infographic	Not recruited
10		0	0	0	Infographic	Not recruited
10		0	0	0	Infographic	Not recruited
10		0	0	0	Infographic	Not recruited
10		0	0	0	Infographic	Not recruited
10		0	0	0	Infographic	Not recruited
10		0	0	0	Infographic	Not recruited
10		0	0	0	Infographic	Not recruited
10		0	0	0	Infographic	Not recruited
10		0	0	0	Infographic	Not recruited
10		0	0	0	Infographic	Not recruited
10		0	0	0	Infographic	Not recruited
10		0	0	0	Infographic	Not recruited
10		0	0	0	Infographic	Not recruited
10		0	0	0	Infographic	Not recruited
10		0	0	0	Infographic	Not recruited
10		0	0	0	Infographic	Not recruited
10		0	0	0	Infographic	Not recruited
10		0	0	0	Infographic	Not recruited
10		0	0	0	Infographic	Not recruited
10		0	0	0	Infographic	Not recruited
10		0	0	0	Infographic	Not recruited
10		0	0	0	Infographic	Not recruited
10		0	0	0	Infographic	Not recruited
10		0	0	0	Infographic	Not recruited
10		0	0	0	Infographic	Not recruited
10		0	0	0	Infographic	Not recruited
10		0	0	0	Infographic	Not recruited
10		0	0	0	Infographic	Not recruited
10		0	0	0	Infographic	Not recruited
10		0	0	0	Infographic	Not recruited
10		0	0	0	Infographic	Not recruited
10		0	0	0	Infographic	Not recruited
10		0	0	0	Infographic	Not recruited
10		0	0	0	Infographic	Not recruited
10		0	0	0	Infographic	Not recruited
10		0	0	0	Infographic	Not recruited
10		0	0	0	Infographic	Not recruited
10		0	0	0	Infographic	Not recruited
10		0	0	0	Infographic	Not recruited
10		0	0	0	Infographic	Not recruited
10		0	0	0	Infographic	Not recruited
10		0	0	0	Infographic	Not recruited
10		0	0	0	Infographic	Not recruited
10		0	0	0	Infographic	Not recruited
10		0	0	0	Infographic	Not recruited
10		0	0	0	Infographic	Not recruited
10		0	0	0	Infographic	Not recruited
10		0	0	0	Infographic	Not recruited
10		0	0	0	Infographic	Not recruited
10		0	0	0	Infographic	Not recruited
10		0	0	0	Infographic	Not recruited
10		0	0	0	Infographic	Not recruited
10		0	0	0	Infographic	Not recruited
10		0	0	0	Infographic	Not recruited
10		0	0	0	Infographic	Not recruited
10		0	0	0	Infographic	Not recruited
10		0	0	0	Infographic	Not recruited
10		0	0	0	Infographic	Not recruited
10		0	0	0	Infographic	Not recruited
10		0	0	0	Infographic	Not recruited
10		0	0	0	Infographic	Not recruited
10		0	0	0	Infographic	Not recruited
10		0	0	0	Infographic	Not recruited
10		0	0	0	Infographic	Not recruited
10		0	0	0	Infographic	Not recruited
10		0	0	0	Infographic	Not recruited
10		0	0	0	Infographic	Not recruited
10		0	0	0	Infographic	Not recruited
10		0	0	0	Infographic	Not recruited
10		0	0	0	Infographic	Not recruited
10		0	0	0	Infographic	Not recruited
10		0	0	0	Infographic	Not recruited
10		0	0	0	Infographic	Not recruited
10		0	0	0	Infographic	Not recruited
10		0	0	0	Infographic	Not recruited
10		0	0	0	Infographic	Not recruited
10		0	0	0	Infographic	Not recruited
10		0	0	0	Infographic	Not recruited
10		0	0	0	Infographic	Not recruited
10		0	0	0	Infographic	Not recruited
10		0	0	0	Infographic	Not recruited
10		0	0	0	Infographic	Not recruited
10		0	0	0	Infographic	Not recruited
10		0	0	0	Infographic	Not recruited
10		0	0	0	Infographic	Not recruited
10		0	0	0	Infographic	Not recruited
10		0	0	0	Infographic	Not recruited
10		0	0	0	Infographic	Not recruited
10		0	0	0	Infographic	Not recruited
10		0	0	0	Infographic	Not recruited
10		0	0	0	Infographic	Not recruited
10		0	0	0	Infographic	Not recruited
10		0	0	0	Infographic	Not recruited
10		0	0	0	Infographic	Not recruited
10		0	0	0	Infographic	Not recruited
10		0	0	0	Infographic	Not recruited
10		0	0	0	Infographic	Not recruited
10		0	0	0	Infographic	Not recruited
10		0	0	0	Infographic	Not recruited
10		0	0	0	Infographic	Not recruited
10		0	0	0	Infographic	Not recruited
10		0	0	0	Infographic	Not recruited
10		0	0	0	Infographic	Not recruited
10		0	0	0	Infographic	Not recruited
10		0	0	0	Infographic	Not recruited
10		0	0	0	Infographic	Not recruited
10		0	0	0	Infographic	Not recruited
10		0	0	0	Infographic	Not recruited
10		0	0	0	Infographic	Not recruited
10		0	0	0	Infographic	Not recruited
10		0	0	0	Infographic	Not recruited
10		0	0	0	Infographic	Not recruited
10		0	0	0	Infographic	Not recruited
10		0	0	0	Infographic	Not recruited
10		0	0	0	Infographic	Not recruited
10		0	0	0	Infographic	Not recruited
10		0	0	0	Infographic	Not recruited
10		0	0	0	Infographic	Not recruited
10		0	0	0	Infographic	Not recruited
10		0	0	0	Infographic	Not recruited
10		0	0	0	Infographic	Not recruited
10		0	0	0	Infographic	Not recruited
10		0	0	0	Infographic	Not recruited
10		0	0	0	Infographic	Not recruited
10		0	0	0	Infographic	Not recruited
10		0	0	0	Infographic	Not recruited
10		0	0	0	Infographic	Not recruited
10		0	0	0	Infographic	Not recruited
10		0	0	0	Infographic	Not recruited
10		0	0	0	Infographic	Not recruited
10		0	0	0	Infographic	Not recruited
10		0	0	0	Infographic	Not recruited
10		0	0	0	Infographic	Not recruited
10		0	0	0	Infographic	Not recruited
10		0	0	0	Infographic	Not recruited
10		0	0	0	Infographic	Not recruited
10		0	0	0	Infographic	Not recruited
10		0	0	0	Infographic	Not recruited
10		0	0	0	Infographic	Not recruited
10		0	0	0	Infographic	Not recruited
10		0	0	0	Infographic	Not recruited
10		0	0	0	Infographic	Not recruited
10		0	0	0	Infographic	Not recruited
10		0	0	0	Infographic	Not recruited
10		0	0	0	Infographic	Not recruited
10		0	0	0	Infographic	Not recruited
10		0	0	0	Infographic	Not recruited
10		0	0	0	Infographic	Not recruited
10		0	0	0	Infographic	Not recruited
10		0	0	0	Infographic	Not recruited
10		0	0	0	Infographic	Not recruited
10		0	0	0	Infographic	Not recruited
10		0	0	0	Infographic	Not recruited
10		0	0	0	Infographic	Not recruited
10		0	0	0	Infographic	Not recruited
10		0	0	0	Infographic	Not recruited
10		0	0	0	Infographic	Not recruited
10		0	0	0	Infographic	Not recruited
10		0	0	0	Infographic	Not recruited
10		0	0	0	Infographic	Not recruited
10		0	0	0	Infographic	Not recruited
10		0	0	0	Infographic	Not recruited
10		0	0	0	Infographic	Not recruited
10		0	0	0	Infographic	Not recruited
10		0	0	0	Infographic	Not recruited
10		0	0	0	Infographic	Not recruited
10		0	0	0	Infographic	Not recruited
10		0	0	0	Infographic	Not recruited
10		0	0	0	Infographic	Not recruited
10		0	0	0	Infographic	Not recruited
10		0	0	0	Infographic	Not recruited
10		0	0	0	Infographic	Not recruited
10		0	0	0	Infographic	Not recruited
10		0	0	0	Infographic	Not recruited
10		0	0	0	Infographic	Not recruited
10		0	0	0	Infographic	Not recruited
10		0	0	0	Infographic	Not recruited
10		0	0	0	Infographic	Not recruited
10		0	0	0	Infographic	Not recruited
10		0	0	0	Infographic	Not recruited
10		0	0	0	Infographic	Not recruited
10		0	0	0	Infographic	Not recruited
10		0	0	0	Infographic	Not recruited
10		0	0	0	Infographic	Not recruited
10		0	0	0	Infographic	Not recruited
10		0	0	0	Infographic	Not recruited
10		0	0	0	Infographic	Not recruited
10		0	0	0	Infographic	Not recruited
10		0	0	0	Infographic	Not recruited
10		0	0	0	Infographic	Not recruited
10		0	0	0	Infographic	Not recruited
10		0	0	0	Infographic	Not recruited
10		0	0	0	Infographic	Not recruited
10		0	0	0	Infographic	Not recruited
10		0	0	0	Infographic	Not recruited
10		0	0	0	Infographic	Not recruited
10		0	0	0	Infographic	Not recruited
10		0	0	0	Infographic	Not recruited
10		0	0	0	Infographic	Not recruited
10		0	0	0	Infographic	Not recruited
10		0	0	0	Infographic	Not recruited
10		0	0	0	Infographic	Not recruited
10		0	0	0	Infographic	Not recruited
10		0	0	0	Infographic	Not recruited
10		0	0	0	Infographic	Not recruited
10		0	0	0	Infographic	Not recruited
10		0	0	0	Infographic	Not recruited
10		0	0	0	Infographic	Not recruited
10		0	0	0	Infographic	Not recruited
10		0	0	0	Infographic	Not recruited
10		0	0	0	Infographic	Not recruited
10		0	0	0	Infographic	Not recruited
10		0	0	0	Infographic	Not recruited
10		0	0	0	Infographic	Not recruited
10		0	0	0	Infographic	Not recruited
10		0	0	0	Infographic	Not recruited
10		0	0	0	Infographic	Not recruited
10		0	0	0	Infographic	Not recruited
10		0	0	0	Infographic	Not recruited
10		0	0	0	Infographic	Not recruited
10		0	0	0	Infographic	Not recruited
10		0	0	0	Infographic	Not recruited
10		0	0	0	Infographic	Not recruited
10		0	0	0	Infographic	Not recruited
10		0	0	0	Infographic	Not recruited
10		0	0	0	Infographic	Not recruited
10		0	0	0	Infographic	Not recruited
10		0	0	0	Infographic	Not recruited
10		0	0	0	Infographic	Not recruited
10		0	0	0	Infographic	Not recruited
10		0	0	0	Infographic	Not recruited
10		0	0	0	Infographic	Not recruited
10		0	0	0	Infographic	Not recruited
10		0	0	0	Infographic	Not recruited
10		0	0	0	Infographic	Not recruited
10		0	0	0	Infographic	Not recruited
10		0	0	0	Infographic	Not recruited
10		0	0	0	Infographic	Not recruited
10		0	0	0	Infographic	Not recruited
10		0	0	0	Infographic	Not recruited
10		0	0	0	Infographic	Not recruited
10		0	0	0	Infographic	Not recruited
10		0	0	0	Infographic	Not recruited
10		0	0	0	Infographic	Not recruited
10		0	0	0	Infographic	Not recruited
10		0	0	0	Infographic	Not recruited
10		0	0	0	Infographic	Not recruited
10		0	0	0	Infographic	Not recruited
10		0	0	0	Infographic	Not recruited
10		0	0	0	Infographic	Not recruited
10		0	0	0	Infographic	Not recruited
10		0	0	0	Infographic	Not recruited
10		0	0	0	Infographic	Not recruited
10		0	0	0	Infographic	Not recruited
10		0	0	0	Infographic	Not recruited
10		0	0	0	Infographic	Not recruited
10		0	0	0	Infographic	Not recruited
10		0	0	0	Infographic	Not recruited
10		0	0	0	Infographic	Not recruited
10		0	0	0	Infographic	Not recruited
10		0	0	0	Infographic	Not recruited
10		0	0	0	Infographic	Not recruited
10		0	0	0	Infographic	Not recruited
10		0	0	0	Infographic	Not recruited
10		0	0	0	Infographic	Not recruited
10		0	0	0	Infographic	Not recruited
10		0	0	0	Infographic	Not recruited
10		0	0	0	Infographic	Not recruited
10		0	0	0	Infographic	Not recruited
10		0	0	0	Infographic	Not recruited
10		0	0	0	Infographic	Not recruited
10		0	0	0	Infographic	Not recruited
10		0	0	0	Infographic	Not recruited
10		0	0	0	Infographic	Not recruited
10		0	0	0	Infographic	Not recruited
10		0	0	0	Infographic	Not recruited
10		0	0	0	Infographic	Not recruited
10		0	0	0	Infographic	Not recruited
10		0	0	0	Infographic	Not recruited
10		0	0	0	Infographic	Not recruited
10		0	0	0	Infographic	Not recruited
10		0	0	0	Infographic	Not recruited
10		0	0	0	Infographic	Not recruited
10		0	0	0	Infographic	Not recruited
10		0	0	0	Infographic	Not recruited
10		0	0	0	Infographic	Not recruited
10		0	0	0	Infographic	Not recruited
10		0	0	0	Infographic	Not recruited
10		0	0	0	Infographic	Not recruited
10		0	0	0	Infographic	Not recruited
10		0	0	0	Infographic	Not recruited
10		0	0	0	Infographic	Not recruited
10		0	0	0	Infographic	Not recruited
10		0	0	0	Infographic	Not recruited
10		0	0	0	Infographic	Not recruited
10		0	0	0	Infographic	Not recruited
10		0	0	0	Infographic	Not recruited
10		0	0	0	Infographic	Not recruited
10		0	0	0	Infographic	Not recruited
10		0	0	0	Infographic	Not recruited
10		0	0	0	Infographic	Not recruited
10		0	0	0	Infographic	Not recruited
10		0	0	0	Infographic	Not recruited
10		0	0	0	Infographic	Not recruited
10		0	0	0	Infographic	Not recruited
10		0	0	0	Infographic	Not recruited
10		0	0	0	Infographic	Not recruited
10		0	0	0	Infographic	Not recruited
10		0	0	0	Infographic	Not recruited
10		0	0	0	Infographic	Not recruited
10		0	0	0	Infographic	Not recruited
10		0	0	0	Infographic	Not recruited
10		0	0	0	Infographic	Not recruited
10		0	0	0	Infographic	Not recruited
10		0	0	0	Infographic	Not recruited
10		0	0	0	Infographic	Not recruited
10		0	0	0	Infographic	Not recruited
10		0	0	0	Infographic	Not recruited
10		0	0	0	Infographic	Not recruited
10		0	0	0	Infographic	Not recruited
10		0	0	0	Infographic	Not recruited
10		0	0	0	Infographic	Not recruited
10		0	0	0	Infographic	Not recruited
10		0	0	0	Infographic	Not recruited
10		0	0	0	Infographic	Not recruited
10		0	0	0	Infographic	Not recruited
10		0	0	0	Infographic	Not recruited
10		0	0	0	Infographic	Not recruited
10		0	0	0	Infographic	Not recruited
10		0	0	0	Infographic	Not recruited
10		0	0	0	Infographic	Not recruited
10		0	0	0	Infographic	Not recruited
10		0	0	0	Infographic	Not recruited
10		0	0	0	Infographic	Not recruited
10		0	0	0	Infographic	Not recruited
10		0	0	0	Infographic	Not recruited
10		0	0	0	Infographic	Not recruited
10		0	0	0	Infographic	Not recruited
10		0	0	0	Infographic	Not recruited
10		0	0	0	Infographic	Not recruited
10		0	0	0	Infographic	Not recruited
10		0	0	0	Infographic	Not recruited
10		0	0	0	Infographic	Not recruited
10		0	0	0	Infographic	Not recruited
10		0	0	0	Infographic	Not recruited
10		0	0	0	Infographic	Not recruited
10		0	0	0	Infographic	Not recruited
10		0	0	0	Infographic	Not recruited
10		0	0	0	Infographic	Not recruited
10		0	0	0	Infographic	Not recruited
10		0	0	0	Infographic	Not recruited
10		0	0	0	Infographic	Not recruited
10		0	0	0	Infographic	Not recruited
10		0	0	0	Infographic	Not recruited
10		0	0	0	Infographic	Not recruited
10		0	0	0	Infographic	Not recruited
10		0	0	0	Infographic	Not recruited
10		0	0	0	Infographic	Not recruited
10		0	0	0	Infographic	Not recruited
10		0	0	0	Infographic	Not recruited
10		0	0	0	Infographic	Not recruited
10		0	0	0	Infographic	Not recruited
10		0	0	0	Infographic	Not recruited
10		0	0	0	Infographic	Not recruited
10		0	0	0	Infographic	Not recruited
10		0	0	0	Infographic	Not recruited
10		0	0	0	Infographic	Not recruited
10		0	0	0	Infographic	Not recruited
10		0	0	0	Infographic	Not recruited
10		0	0	0	Infographic	Not recruited
10		0	0	0	Infographic	Not recruited
10		0	0	0	Infographic	Not recruited
10		0	0	0	Infographic	Not recruited
10		0	0	0	Infographic	Not recruited
10		0	0	0	Infographic	Not recruited
10		0	0	0	Infographic	Not recruited
10		0	0	0	Infographic	Not recruited
10		0	0	0	Infographic	Not recruited
10		0	0	0	Infographic	Not recruited
10		0	0	0	Infographic	Not recruited
10		0	0	0	Infographic	Not recruited
10		0	0	0	Infographic	Not recruited
10		0	0	0	Infographic	Not recruited
10		0	0	0	Infographic	Not recruited
10		0	0	0	Infographic	Not recruited
10		0	0	0	Infographic	Not recruited
10		0	0	0	Infographic	Not recruited
10		0	0	0	Infographic	Not recruited
10		0	0	0	Infographic	Not recruited
10		0	0	0	Infographic	Not recruited
10		0	0	0	Infographic	Not recruited
10		0	0	0	Infographic	Not recruited
10		0	0	0	Infographic	Not recruited
10		0	0	0	Infographic	Not recruited
10		0	0	0	Infographic	Not recruited
10		0	0	0	Infographic	Not recruited
10		0	0	0	Infographic	Not recruited
10		0	0	0	Infographic	Not recruited
10		0	0	0	Infographic	Not recruited
10		0	0	0	Infographic	Not recruited
10		0	0	0	Infographic	Not recruited
10		0	0	0	Infographic	Not recruited
10		0	0	0	Infographic	Not recruited
10		0	0	0	Infographic	Not recruited
10		0	0	0	Infographic	Not recruited
10		0	0	0	Infographic	Not recruited
10		0	0	0	Infographic	Not recruited
10		0	0	0	Infographic	Not recruited
10		0	0	0	Infographic	Not recruited
10		0	0	0	Infographic	Not recruited
10		0	0	0	Infographic	Not recruited
10		0	0	0	Infographic	Not recruited
10		0	0	0	Infographic	Not recruited
10		0	0	0	Infographic	Not recruited
10		0	0	0	Infographic	Not recruited
10		0	0	0	Infographic	Not recruited
10		0	0	0	Infographic	Not recruited
10		0	0	0	Infographic	Not recruited
10		0	0	0	Infographic	Not recruited
10		0	0	0	Infographic	Not recruited
10		0	0	0	Infographic	Not recruited
10		0	0	0	Infographic	Not recruited
10		0	0	0	Infographic	Not recruited
10		0	0	0	Infographic	Not recruited
10		0	0	0	Infographic	Not recruited
10		0	0	0	Infographic	Not recruited
10		0	0	0	Infographic	Not recruited
10		0	0	0	Infographic	Not recruited
10		0	0	0	Infographic	Not recruited
10		0	0	0	Infographic	Not recruited
10		0	0	0	Infographic	Not recruited
10		0	0	0	Infographic	Not recruited
10		0	0	0	Infographic	Not recruited
10		0	0	0	Infographic	Not recruited
10		0	0	0	Infographic	Not recruited
10		0	0	0	Infographic	Not recruited
10		0	0	0	Infographic	Not recruited
10		0	0	0	Infographic	Not recruited
10		0	0	0	Infographic	Not recruited
10		0	0	0	Infographic	Not recruited
10		0	0	0	Infographic	Not recruited
10		0	0	0	Infographic	Not recruited
10		0	0	0	Infographic	Not recruited
10		0	0	0	Infographic	Not recruited
10		0	0	0	Infographic	Not recruited
10		0	0	0	Infographic	Not recruited
10		0	0	0	Infographic	Not recruited
10		0	0	0	Infographic	Not recruited
10		0	0	0	Infographic	Not recruited
10		0	0	0	Infographic	Not recruited
10		0	0	0	Infographic	Not recruited
10		0	0	0	Infographic	Not recruited
10		0	0	0	Infographic	Not recruited
10		0	0	0	Infographic	Not recruited
10		0	0	0	Infographic	Not recruited
10		0	0	0	Infographic	Not recruited
10		0	0	0	Infographic	Not recruited
10		0	0	0	Infographic	Not recruited
10		0	0	0	Infographic	Not recruited
10		0	0	0	Infographic	Not recruited
10		0	0	0	Infographic	Not recruited
10		0	0	0	Infographic	Not recruited
10		0	0	0	Infographic	Not recruited
10		0	0	0	Infographic	Not recruited
10		0	0	0	Infographic	Not recruited
10		0	0	0	Infographic	Not recruited
10		0	0	0	Infographic	Not recruited
10		0	0	0	Infographic	Not recruited
10		0	0	0	Infographic	Not recruited
10		0	0	0	Infographic	Not recruited
10		0	0	0	Infographic	Not recruited
10		0	0	0	Infographic	Not recruited
10		0	0	0	Infographic	Not recruited
10		0	0	0	Infographic	Not recruited
10		0	0	0	Infographic	Not recruited
10		0	0	0	Infographic	Not recruited
10		0	0	0	Infographic	Not recruited
10		0	0	0	Infographic	Not recruited
10		0	0	0	Infographic	Not recruited
10		0	0	0	Infographic	Not recruited
10		0	0	0	Infographic	Not recruited
10		0	0	0	Infographic	Not recruited
10		0	0	0	Infographic	Not recruited
10		0	0	0	Infographic	Not recruited
10		0	0	0	Infographic	Not recruited
10		0	0	0	Infographic	Not recruited
10		0	0	0	Infographic	Not recruited
10		0	0	0	Infographic	Not recruited
10		0	0	0	Infographic	Not recruited
10		0	0	0	Infographic	Not recruited
10		0	0	0	Infographic	Not recruited
10		0	0	0	Infographic	Not recruited
10		0	0	0	Infographic	Not recruited
10		0	0	0	Infographic	Not recruited
10		0	0	0	Infographic	Not recruited
10		0	0	0	Infographic	Not recruited
10		0	0	0	Infographic	Not recruited
10		0	0	0	Infographic	Not recruited
10		0	0	0	Infographic	Not recruited
10		0	0	0	Infographic	Not recruited
10		0	0	0	Infographic	Not recruited
10		0	0	0	Infographic	Not recruited
10		0	0	0	Infographic	Not recruited
10		0	0	0	Infographic	Not recruited
10		0	0	0	Infographic	Not recruited
10		0	0	0	Infographic	Not recruited
10		0	0	0	Infographic	Not recruited
10		0	0	0	Infographic	Not recruited
10		0	0	0	Infographic	Not recruited
10		0	0	0	Infographic	Not recruited
10		0	0	0	Infographic	Not recruited
10		0	0	0	Infographic	Not recruited
10		0	0	0	Infographic	Not recruited
10		0	0	0	Infographic	Not recruited
10		0	0	0	Infographic	Not recruited
10		0	0	0	Infographic	Not recruited
10		0	0	0	Infographic	Not recruited
10		0	0	0	Infographic	Not recruited
10		0	0	0	Infographic	Not recruited
10		0	0	0	Infographic	Not recruited
10		0	0	0	Infographic	Not recruited
10		0	0	0	Infographic	Not recruited
10		0	0	0	Infographic	Not recruited
10		0	0	0	Infographic	Not recruited
10		0	0	0	Infographic	Not recruited
10		0	0	0	Infographic	Not recruited
10		0	0	0	Infographic	Not recruited
10		0	0	0	Infographic	Not recruited
10		0	0	0	Infographic	Not recruited
10		0	0	0	Infographic	Not recruited
10		0	0	0	Infographic	Not recruited
10		0	0	0	Infographic	Not recruited
10		0	0	0	Infographic	Not recruited
10		0	0	0	Infographic	Not recruited
10		0	0	0	Infographic	Not recruited
10		0	0	0	Infographic	Not recruited
10		0	0	0	Infographic	Not recruited
10		0	0	0	Infographic	Not recruited
10		0	0	0	Infographic	Not recruited
10		0	0	0	Infographic	Not recruited
10		0	0	0	Infographic	Not recruited
10		0	0	0	Infographic	Not recruited
10		0	0	0	Infographic	Not recruited
10		0	0	0	Infographic	Not recruited
10		0	0	0	Infographic	Not recruited
10		0	0	0	Infographic	Not recruited
10		0	0	0	Infographic	Not recruited
10		0	0	0	Infographic	Not recruited
10		0	0	0	Infographic	Not recruited
10		0	0	0	Infographic	Not recruited
10		0	0	0	Infographic	Not recruited
10		0	0	0	Infographic	Not recruited
10		0	0	0	Infographic	Not recruited
10		0	0	0	Infographic	Not recruited
10		0	0	0	Infographic	Not recruited
10		0	0	0	Infographic	Not recruited
10		0	0	0	Infographic	Not recruited
10		0	0	0	Infographic	Not recruited
10		0	0	0	Infographic	Not recruited
10		0	0	0	Infographic	Not recruited
10		0	0	0	Infographic	Not recruited
10		0	0	0	Infographic	Not recruited
10		0	0	0	Infographic	Not recruited
10		0	0	0	Infographic	Not recruited
10		0	0	0	Infographic	Not recruited
10		0	0	0	Infographic	Not recruited
10		0	0	0	Infographic	Not recruited
10		0	0	0	Infographic	Not recruited
10		0	0	0	Infographic	Not recruited
10		0	0	0	Infographic	Not recruited
10		0	0	0	Infographic	Not recruited
10		0	0	0	Infographic	Not recruited
10		0	0	0	Infographic	Not recruited
10		0	0	0	Infographic	Not recruited
10		0	0	0	Infographic	Not recruited
10		0	0	0	Infographic	Not recruited
10		0	0	0	Infographic	Not recruited
10		0	0	0	Infographic	Not recruited
10		0	0	0	Infographic	Not recruited
10		0	0	0	Infographic	Not recruited
10		0	0	0	Infographic	Not recruited
10		0	0	0	Infographic	Not recruited
10		0	0	0	Infographic	Not recruited
10		0	0	0	Infographic	Not recruited
10		0	0	0	Infographic	Not recruited
10		0	0	0	Infographic	Not recruited
10		0	0	0	Infographic	Not recruited
10		0	0	0	Infographic	Not recruited
10		0	0	0	Infographic	Not recruited
10		0	0	0	Infographic	Not recruited
10		0	0	0	Infographic	Not recruited
10		0	0	0	Infographic	Not recruited
10		0	0	0	Infographic	Not recruited
10		0	0	0	Infographic	Not recruited
10		0	0	0	Infographic	Not recruited
10		0	0	0	Infographic	Not recruited
10		0	0	0	Infographic	Not recruited
10		0	0	0	Infographic	Not recruited
10		0	0	0	Infographic	Not recruited
10		0	0	0	Infographic	Not recruited
10		0	0	0	Infographic	Not recruited
10		0	0	0	Infographic	Not recruited
10		0	0	0	Infographic	Not recruited
10		0	0	0	Infographic	Not recruited
10		0	0	0	Infographic	Not recruited
10		0	0	0	Infographic	Not recruited
10		0	0	0	Infographic	Not recruited
10		0	0	0	Infographic	Not recruited
10		0	0	0	Infographic	Not recruited
10		0	0	0	Infographic	Not recruited
10		0	0	0	Infographic	Not recruited
10		0	0	0	Infographic	Not recruited
10		0	0	0	Infographic	Not recruited
10		0	0	0	Infographic	Not recruited
10		0	0	0	Infographic	Not recruited
10		0	0	0	Infographic	Not recruited
10		0	0	0	Infographic	Not recruited
10		0	0	0	Infographic	Not recruited
10		0	0	0	Infographic	Not recruited
10		0	0	0	Infographic	Not recruited
10		0	0	0	Infographic	Not recruited
10		0	0	0	Infographic	Not recruited
10		0	0	0	Infographic	Not recruited
10		0	0	0	Infographic	Not recruited
10		0	0	0	Infographic	Not recruited
10		0	0	0	Infographic	Not recruited
10		0	0	0	Infographic	Not recruited
10		0	0	0	Infographic	Not recruited
10		0	0	0	Infographic	Not recruited
10		0	0	0	Infographic	Not recruited
10		0	0	0	Infographic	Not recruited
10		0	0	0	Infographic	Not recruited
10		0	0	0	Infographic	Not recruited
10		0	0	0	Infographic	Not recruited
10		0	0	0	Infographic	Not recruited
10		0	0	0	Infographic	Not recruited
10		0	0	0	Infographic	Not recruited
10		0	0	0	Infographic	Not recruited
10		0	0	0	Infographic	Not recruited
10		0	0	0	Infographic	Not recruited
10		0	0	0	Infographic	Not recruited
10		0	0	0	Infographic	Not recruited
10		0	0	0	Infographic	Not recruited
10		0	0	0	Infographic	Not recruited
10		0	0	0	Infographic	Not recruited
10		0	0	0	Infographic	Not recruited
10		0	0	0	Infographic	Not recruited
10		0	0	0	Infographic	Not recruited
10		0	0	0	Infographic	Not recruited
10		0	0	0	Infographic	Not recruited
10		0	0	0	Infographic	Not recruited
10		0	0	0	Infographic	Not recruited
10		0	0	0	Infographic	Not recruited
10		0	0	0	Infographic	Not recruited
10		0	0	0	Infographic	Not recruited
10		0	0	0	Infographic	Not recruited
10		0	0	0	Infographic	Not recruited
10		0	0	0	Infographic	Not recruited
10		0	0	0	Infographic	Not recruited
10		0	0	0	Infographic	Not recruited
10		0	0	0	Infographic	Not recruited
10		0	0	0	Infographic	Not recruited
10		0	0	0	Infographic	Not recruited
10		0	0	0	Infographic	Not recruited
10		0	0	0	Infographic	Not recruited
10		0	0	0	Infographic	Not recruited
10		0	0	0	Infographic	Not recruited
10		0	0	0	Infographic	Not recruited
10		0	0	0	Infographic	Not recruited
10		0	0	0	Infographic	Not recruited
10		0	0	0	Infographic	Not recruited
10		0	0	0	Infographic	Not recruited
10		0	0	0	Infographic	Not recruited
10		0	0	0	Infographic	Not recruited
10		0	0	0	Infographic	Not recruited
10		0	0	0	Infographic	Not recruited
10		0	0	0	Infographic	Not recruited
10		0	0	0	Infographic	Not recruited
10		0	0	0	Infographic	Not recruited
10		0	0	0	Infographic	Not recruited
10		0	0	0	Infographic	Not recruited
10		0	0	0	Infographic	Not recruited
10		0	0	0	Infographic	Not recruited
10		0	0	0	Infographic	Not recruited
10		0	0	0	Infographic	Not recruited
10		0	0	0	Infographic	Not recruited
10		0	0	0	Infographic	Not recruited
10		0	0	0	Infographic	Not recruited
10		0	0	0	Infographic	Not recruited
10		0	0	0	Infographic	Not recruited
10		0	0	0	Infographic	Not recruited
10		0	0	0	Infographic	Not recruited
10		0	0	0	Infographic	Not recruited
10		0	0	0	Infographic	Not recruited
10		0	0	0	Infographic	Not recruited
10		0	0	0	Infographic	Not recruited
10		0	0	0	Infographic	Not recruited
10		0	0	0	Infographic	Not recruited
10		0	0	0	Infographic	Not recruited
10		0	0	0	Infographic	Not recruited
10		0	0	0	Infographic	Not recruited
10		0	0	0	Infographic	Not recruited
10		0	0	0	Infographic	Not recruited
10		0	0	0	Infographic	Not recruited
10		0	0	0	Infographic	Not recruited
10		0	0	0	Infographic	Not recruited
10		0	0	0	Infographic	Not recruited
10		0	0	0	Infographic	Not recruited
10		0	0	0	Infographic	Not recruited
10		0	0	0	Infographic	Not recruited
10		0	0	0	Infographic	Not recruited
10		0	0	0	Infographic	Not recruited
10		0	0	0	Infographic	Not recruited
10		0	0	0	Infographic	Not recruited
10		0	0	0	Infographic	Not recruited
10		0	0	0	Infographic	Not recruited
10		0	0	0	Infographic	Not recruited
10		0	0	0	Infographic	Not recruited
10		0	0	0	Infographic	Not recruited
10		0	0	0	Infographic	Not recruited
10		0	0	0	Infographic	Not recruited
10		0	0	0	Infographic	Not recruited
10		0	0	0	Infographic	Not recruited
10		0	0	0	Infographic	Not recruited
10		0	0	0	Infographic	Not recruited
10		0	0	0	Infographic	Not recruited
10		0	0	0	Infographic	Not recruited
10		0	0	0	Infographic	Not recruited
10		0	0	0	Infographic	Not recruited
10		0	0	0	Infographic	Not recruited
10		0	0	0	Infographic	Not recruited
10		0	0	0	Infographic	Not recruited
10		0	0	0	Infographic	Not recruited
10		0	0	0	Infographic	Not recruited
10		0	0	0	Infographic	Not recruited
10		0	0	0	Infographic	Not recruited
10		0	0	0	Infographic	Not recruited
10		0	0	0	Infographic	Not recruited
10		0	0	0	Infographic	Not recruited
10		0	0	0	Infographic	Not recruited
10		0	0	0	Infographic	Not recruited
10		0	0	0	Infographic	Not recruited
10		0	0	0	Infographic	Not recruited
10		0	0	0	Infographic	Not recruited
10		0	0	0	Infographic	Not recruited
10		0	0	0	Infographic	Not recruited
10		0	0	0	Infographic	Not recruited
10		0	0	0	Infographic	Not recruited
10		0	0	0	Infographic	Not recruited
10		0	0	0	Infographic	Not recruited
10		0	0	0	Infographic	Not recruited
10		0	0	0	Infographic	Not recruited
10		0	0	0	Infographic	Not recruited
10		0	0	0	Infographic	Not recruited
10		0	0	0	Infographic	Not recruited
10		0	0	0	Infographic	Not recruited
10		0	0	0	Infographic	Not recruited
10		0	0	0	Infographic	Not recruited
10		0	0	0	Infographic	Not recruited
10		0	0	0	Infographic	Not recruited
10		0	0	0	Infographic	Not recruited
10		0	0	0	Infographic	Not recruited
10		0	0	0	Infographic	Not recruited
10		0	0	0	Infographic	Not recruited
10		0	0	0	Infographic	Not recruited
10		0	0	0	Infographic	Not recruited
10		0	0	0	Infographic	Not recruited
10		0	0	0	Infographic	Not recruited
10		0	0	0	Infographic	Not recruited
10		0	0	0	Infographic	Not recruited
10		0	0	0	Infographic	Not recruited
10		0	0	0	Infographic	Not recruited
10		0	0	0	Infographic	Not recruited
10		0	0	0	Infographic	Not recruited
10		0	0	0	Infographic	Not recruited
10		0	0	0	Infographic	Not recruited
10		0	0	0	Infographic	Not recruited
10		0	0	0	Infographic	Not recruited
10		0	0	0	Infographic	Not recruited
10		0	0	0	Infographic	Not recruited
10		0	0	0	Infographic	Not recruited
10		0	0	0	Infographic	Not recruited
10		0	0	0	Infographic	Not recruited
10		0	0	0	Infographic	Not recruited
10		0	0	0	Infographic	Not recruited
10		0	0	0	Infographic	Not recruited
10		0	0	0	Infographic	Not recruited
10		0	0	0	Infographic	Not recruited
10		0	0	0	Infographic	Not recruited
10		0	0	0	Infographic	Not recruited
10		0	0	0	Infographic	Not recruited
10		0	0	0	Infographic	Not recruited
10		0	0	0	Infographic	Not recruited
10		0	0	0	Infographic	Not recruited
10		0	0	0	Infographic	Not recruited
10		0	0	0	Infographic	Not recruited
10		0	0	0	Infographic	Not recruited
10		0	0	0	Infographic	Not recruited
10		0	0	0	Infographic	Not recruited
10		0	0	0	Infographic	Not recruited
10		0	0	0	Infographic	Not recruited
10		0	0	0	Infographic	Not recruited
10		0	0	0	Infographic	Not recruited
10		0	0	0	Infographic	Not recruited
10		0	0	0	Infographic	Not recruited
10		0	0	0	Infographic	Not recruited
10		0	0	0	Infographic	Not recruited
10		0	0	0	Infographic	Not recruited
10		0	0	0	Infographic	Not recruited
10		0	0	0	Infographic	Not recruited
10		0	0	0	Infographic	Not recruited
10		0	0	0	Infographic	Not recruited
10		0	0	0	Infographic	Not recruited
10		0	0	0	Infographic	Not recruited
10		0	0	0	Infographic	Not recruited
10		0	0	0	Infographic	Not recruited
10		0	0	0	Infographic	Not recruited
10		0	0	0	Infographic	Not recruited
10		0	0	0	Infographic	Not recruited
10		0	0	0	Infographic	Not recruited
10		0	0	0	Infographic	Not recruited
10		0	0	0	Infographic	Not recruited
10		0	0	0	Infographic	Not recruited
10		0	0	0	Infographic	Not recruited
10		0	0	0	Infographic	Not recruited
10		0	0	0	Infographic	Not recruited
10		0	0	0	Infographic	Not recruited
10		0	0	0	Infographic	Not recruited
10		0	0	0	Infographic	Not recruited
10		0	0	0	Infographic	Not recruited
10		0	0	0	Infographic	Not recruited
10		0	0	0	Infographic	Not recruited
10		0	0	0	Infographic	Not recruited
10		0	0	0	Infographic	Not recruited
10		0	0	0	Infographic	Not recruited
10		0	0	0	Infographic	Not recruited
10		0	0	0	Infographic	Not recruited
10		0	0	0	Infographic	Not recruited
10		0	0	0	Infographic	Not recruited
10		0	0	0	Infographic	Not recruited
10		0	0	0	Infographic	Not recruited
10		0	0	0	Infographic	Not recruited
10		0	0	0	Infographic	Not recruited
10		0	0	0	Infographic	Not recruited
10		0	0	0	Infographic	Not recruited
10		0	0	0	Infographic	Not recruited
10		0	0	0	Infographic	Not recruited
10		0	0	0	Infographic	Not recruited
10		0	0	0	Infographic	Not recruited
10		0	0	0	Infographic	Not recruited
10		0	0	0	Infographic	Not recruited
10		0	0	0	Infographic	Not recruited
10		0	0	0	Infographic	Not recruited
10		0	0	0	Infographic	Not recruited
10		0	0	0	Infographic	Not recruited
10		0	0	0	Infographic	Not recruited
10		0	0	0	Infographic	Not recruited
10		0	0	0	Infographic	Not recruited
10		0	0	0	Infographic	Not recruited
10		0	0	0	Infographic	Not recruited
10		0	0	0	Infographic	Not recruited
10		0	0	0	Infographic	Not recruited
10		0	0	0	Infographic	Not recruited
10		0	0	0	Infographic	Not recruited
10		0	0	0	Infographic	Not recruited
10		0	0	0	Infographic	Not recruited
10		0	0	0	Infographic	Not recruited
10		0	0	0	Infographic	Not recruited
10		0	0	0	Infographic	Not recruited
10		0	0	0	Infographic	Not recruited
10		0	0	0	Infographic	Not recruited
10		0	0	0	Infographic	Not recruited
10		0	0	0	Infographic	Not recruited
10		0	0	0	Infographic	Not recruited
10		0	0	0	Infographic	Not recruited
10		0	0	0	Infographic	Not recruited
10		0	0	0	Infographic	Not recruited
10		0	0	0	Infographic	Not recruited
10		0	0	0	Infographic	Not recruited
10		0	0	0	Infographic	Not recruited
10		0	0	0	Infographic	Not recruited
10		0	0	0	Infographic	Not recruited
10		0	0	0	Infographic	Not recruited
10		0	0	0	Infographic	Not recruited
10		0	0	0	Infographic	Not recruited
10		0	0	0	Infographic	Not recruited
10		0	0	0	Infographic	Not recruited
10		0	0	0	Infographic	Not recruited
10		0	0	0	Infographic	Not recruited
10		0	0	0	Infographic	Not recruited
10		0	0	0	Infographic	Not recruited
10		0	0	0	Infographic	Not recruited
10		0	0	0	Infographic	Not recruited
10		0	0	0	Infographic	Not recruited
10		0	0	0	Infographic	Not recruited
10		0	0	0	Infographic	Not recruited
10		0	0	0	Infographic	Not recruited
10		0	0	0	Infographic	Not recruited
10		0	0	0	Infographic	Not recruited
10		0	0	0	Infographic	Not recruited
10		0	0	0	Infographic	Not recruited
10		0	0	0	Infographic	Not recruited
10		0	0	0	Infographic	Not recruited
10		0	0	0	Infographic	Not recruited
10		0	0	0	Infographic	Not recruited
10		0	0	0	Infographic	Not recruited
10		0	0	0	Infographic	Not recruited
10		0	0	0	Infographic	Not recruited
10		0	0	0	Infographic	Not recruited
10		0	0	0	Infographic	Not recruited
10		0	0	0	Infographic	Not recruited
10		0	0	0	Infographic	Not recruited
10		0	0	0	Infographic	Not recruited
10		0	0	0	Infographic	Not recruited
10		0	0	0	Infographic	Not recruited
10		0	0	0	Infographic	Not recruited
10		0	0	0	Infographic	Not recruited
10		0	0	0	Infographic	Not recruited
10		0	0	0	Infographic	Not recruited
10		0	0	0	Infographic	Not recruited
10		0	0	0	Infographic	Not recruited
10		0	0	0	Infographic	Not recruited
10		0	0	0	Infographic	Not recruited
10		0	0	0	Infographic	Not recruited
10		0	0	0	Infographic	Not recruited
10		0	0	0	Infographic	Not recruited
10		0	0	0	Infographic	Not recruited
10		0	0	0	Infographic	Not recruited
10		0	0	0	Infographic	Not recruited
10		0	0	0	Infographic	Not recruited
10		0	0	0	Infographic	Not recruited
10		0	0	0	Infographic	Not recruited
10		0	0	0	Infographic	Not recruited
10		0	0	0	Infographic	Not recruited
10		0	0	0	Infographic	Not recruited
10		0	0	0	Infographic	Not recruited
10		0	0	0	Infographic	Not recruited
10		0	0	0	Infographic	Not recruited
10		0	0	0	Infographic	Not recruited
10		0	0	0	Infographic	Not recruited
10		0	0	0	Infographic	Not recruited
10		0	0	0	Infographic	Not recruited
10		0	0	0	Infographic	Not recruited
10		0	0	0	Infographic	Not recruited
10		0	0	0	Infographic	Not recruited
10		0	0	0	Infographic	Not recruited
10		0	0	0	Infographic	Not recruited
10		0	0	0	Infographic	Not recruited
10		0	0	0	Infographic	Not recruited
10		0	0	0	Infographic	Not recruited
10		0	0	0	Infographic	Not recruited
10		0	0	0	Infographic	Not recruited
10		0	0	0	Infographic	Not recruited
10		0	0	0	Infographic	Not recruited
10		0	0	0	Infographic	Not recruited
10		0	0	0	Infographic	Not recruited
10		0	0	0	Infographic	Not recruited
10		0	0	0	Infographic	Not recruited
10		0	0	0	Infographic	Not recruited
10		0	0	0	Infographic	Not recruited
10		0	0	0	Infographic	Not recruited
10		0	0	0	Infographic	Not recruited
10		0	0	0	Infographic	Not recruited
10		0	0	0	Infographic	Not recruited
10		0	0	0	Infographic	Not recruited
10		0	0	0	Infographic	Not recruited
10		0	0	0	Infographic	Not recruited
10		0	0	0	Infographic	Not recruited
10		0	0	0	Infographic	Not recruited
10		0	0	0	Infographic	Not recruited
10		0	0	0	Infographic	Not recruited
10		0	0	0	Infographic	Not recruited
10		0	0	0	Infographic	Not recruited
10		0	0	0	Infographic	Not recruited
10		0	0	0	Infographic	Not recruited
10		0	0	0	Infographic	Not recruited
10		0	0	0	Infographic	Not recruited
10		0	0	0	Infographic	Not recruited
10		0	0	0	Infographic	Not recruited
10		0	0	0	Infographic	Not recruited
10		0	0	0	Infographic	Not recruited
10		0	0	0	Infographic	Not recruited
10		0	0	0	Infographic	Not recruited
10		0	0	0	Infographic	Not recruited
10		0	0	0	Infographic	Not recruited
10		0	0	0	Infographic	Not recruited
10		0	0	0	Infographic	Not recruited
10		0	0	0	Infographic	Not recruited
10		0	0	0	Infographic	Not recruited
10		0	0	0	Infographic	Not recruited
10		0	0	0	Infographic	Not recruited
10		0	0	0	Infographic	Not recruited
10		0	0	0	Infographic	Not recruited
10		0	0	0	Infographic	Not recruited
10		0	0	0	Infographic	Not recruited
10		0	0	0	Infographic	Not recruited
10		0	0	0	Infographic	Not recruited
10		0	0	0	Infographic	Not recruited
10		0	0	0	Infographic	Not recruited
10		0	0	0	Infographic	Not recruited
10		0	0	0	Infographic	Not recruited
10		0	0	0	Infographic	Not recruited
10		0	0	0	Infographic	Not recruited
10		0	0	0	Infographic	Not recruited
10		0	0	0	Infographic	Not recruited
10		0	0	0	Infographic	Not recruited
10		0	0	0	Infographic	Not recruited
10		0	0	0	Infographic	Not recruited
10		0	0	0	Infographic	Not recruited
10		0	0	0	Infographic	Not recruited
10		0	0	0	Infographic	Not recruited
10		0	0	0	Infographic	Not recruited
10		0	0	0	Infographic	Not recruited
10		0	0	0	Infographic	Not recruited
10		0	0	0	Infographic	Not recruited
10		0	0	0	Infographic	Not recruited
10		0	0	0	Infographic	Not recruited
10		0	0	0	Infographic	Not recruited
10		0	0	0	Infographic	Not recruited
10		0	0	0	Infographic	Not recruited
10		0	0	0	Infographic	Not recruited
10		0	0	0	Infographic	Not recruited
10		0	0	0	Infographic	Not recruited
10		0	0	0	Infographic	Not recruited
10		0	0	0	Infographic	Not recruited
10		0	0	0	Infographic	Not recruited
10		0	0	0	Infographic	Not recruited
10		0	0	0	Infographic	Not recruited
10		0	0	0	Infographic	Not recruited
10		0	0	0	Infographic	Not recruited
10		0	0	0	Infographic	Not recruited
10		0	0	0	Infographic	Not recruited
10		0	0	0	Infographic	Not recruited
10		0	0	0	Infographic	Not recruited
10		0	0	0	Infographic	Not recruited
10		0	0	0	Infographic	Not recruited
10		0	0	0	Infographic	Not recruited
10		0	0	0	Infographic	Not recruited
10		0	0	0	Infographic	Not recruited
10		0	0	0	Infographic	Not recruited
10		0	0	0	Infographic	Not recruited
10		0	0	0	Infographic	Not recruited
10		0	0	0	Infographic	Not recruited
10		0	0	0	Infographic	Not recruited
10		0	0	0	Infographic	Not recruited
10		0	0	0	Infographic	Not recruited
10		0	0	0	Infographic	Not recruited
10		0	0	0	Infographic	Not recruited
10		0	0	0	Infographic	Not recruited
10		0	0	0	Infographic	Not recruited
10		0	0	0	Infographic	Not recruited
10		0	0	0	Infographic	Not recruited
10		0	0	0	Infographic	Not recruited
10		0	0	0	Infographic	Not recruited
10		0	0	0	Infographic	Not recruited
10		0	0	0	Infographic	Not recruited
10		0	0	0	Infographic	Not recruited
10		0	0	0	Infographic	Not recruited
10		0	0	0	Infographic	Not recruited
10		0	0	0	Infographic	Not recruited
10		0	0	0	Infographic	Not recruited
10		0	0	0	Infographic	Not recruited
10		0	0	0	Infographic	Not recruited
10		0	0	0	Infographic	Not recruited
10		0	0	0	Infographic	Not recruited
10		0	0	0	Infographic	Not recruited
10		0	0	0	Infographic	Not recruited
10		0	0	0	Infographic	Not recruited
10		0	0	0	Infographic	Not recruited
10		0	0	0	Infographic	Not recruited
10		0	0	0	Infographic	Not recruited
10		0	0	0	Infographic	Not recruited
10		0	0	0	Infographic	Not recruited
10		0	0	0	Infographic	Not recruited
10		0	0	0	Infographic	Not recruited
10		0	0	0	Infographic	Not recruited
10		0	0	0	Infographic	Not recruited
10		0	0	0	Infographic	Not recruited
10		0	0	0	Infographic	Not recruited
10		0	0	0	Infographic	Not recruited
10		0	0	0	Infographic	Not recruited
10		0	0	0	Infographic	Not recruited
10		0	0	0	Infographic	Not recruited
10		0	0	0	Infographic	Not recruited
10		0	0	0	Infographic	Not recruited
10		0	0	0	Infographic	Not recruited
10		0	0	0	Infographic	Not recruited
10		0	0	0	Infographic	Not recruited
10		0	0	0	Infographic	Not recruited
10		0	0	0	Infographic	Not recruited
10		0	0	0	Infographic	Not recruited
10		0	0	0	Infographic	Not recruited
10		0	0	0	Infographic	Not recruited
10		0	0	0	Infographic	Not recruited
10		0	0	0	Infographic	Not recruited
10		0	0	0	Infographic	Not recruited
10		0	0	0	Infographic	Not recruited
10		0	0	0	Infographic	Not recruited
10		0	0	0	Infographic	Not recruited
10		0	0	0	Infographic	Not recruited
10		0	0	0	Infographic	Not recruited
10		0	0	0	Infographic	Not recruited
10		0	0	0	Infographic	Not recruited
10		0	0	0	Infographic	Not recruited
10		0	0	0	Infographic	Not recruited
10		0	0	0	Infographic	Not recruited
10		0	0	0	Infographic	Not recruited
10		0	0	0	Infographic	Not recruited
10		0	0	0	Infographic	Not recruited
10		0	0	0	Infographic	Not recruited
10		0	0	0	Infographic	Not recruited
10		0	0	0	Infographic	Not recruited
10		0	0	0	Infographic	Not recruited
10		0	0	0	Infographic	Not recruited
10		0	0	0	Infographic	Not recruited
10		0	0	0	Infographic	Not recruited
10		0	0	0	Infographic	Not recruited
10		0	0	0	Infographic	Not recruited
10		0	0	0	Infographic	Not recruited
10		0	0	0	Infographic	Not recruited
10		0	0	0	Infographic	Not recruited
10		0	0	0	Infographic	Not recruited
10		0	0	0	Infographic	Not recruited
10		0	0	0	Infographic	Not recruited
10		0	0	0	Infographic	Not recruited
10		0	0	0	Infographic	Not recruited
10		0	0	0	Infographic	Not recruited
10		0	0	0	Infographic	Not recruited
10		0	0	0	Infographic	Not recruited
10		0	0	0	Infographic	Not recruited
10		0	0	0	Infographic	Not recruited
10		0	0	0	Infographic	Not recruited
10		0	0	0	Infographic	Not recruited
10		0	0	0	Infographic	Not recruited
10		0	0	0	Infographic	Not recruited
10		0	0	0	Infographic	Not recruited
10		0	0	0	Infographic	Not recruited
10		0	0	0	Infographic	Not recruited
10		0	0	0	Infographic	Not recruited
10		0	0	0	Infographic	Not recruited
10		0	0	0	Infographic	Not recruited
10		0	0	0	Infographic	Not recruited
10		0	0	0	Infographic	Not recruited
10		0	0	0	Infographic	Not recruited
10		0	0	0	Infographic	Not recruited
10		0	0	0	Infographic	Not recruited
10		0	0	0	Infographic	Not recruited
10		0	0	0	Infographic	Not recruited
10		0	0	0	Infographic	Not recruited
10		0	0	0	Infographic	Not recruited
10		0	0	0	Infographic	Not recruited
10		0	0	0	Infographic	Not recruited
10		0	0	0	Infographic	Not recruited
10		0	0	0	Infographic	Not recruited
10		0	0	0	Infographic	Not recruited
10		0	0	0	Infographic	Not recruited
10		0	0	0	Infographic	Not recruited
10		0	0	0	Infographic	Not recruited
10		0	0	0	Infographic	Not recruited
10		0	0	0	Infographic	Not recruited
10		0	0	0	Infographic	Not recruited
10		0	0	0	Infographic	Not recruited
10		0	0	0	Infographic	Not recruited
10		0	0	0	Infographic	Not recruited
10		0	0	0	Infographic	Not recruited
10		0	0	0	Infographic	Not recruited
10		0	0	0	Infographic	Not recruited
10		0	0	0	Infographic	Not recruited
10		0	0	0	Infographic	Not recruited
10		0	0	0	Infographic	Not recruited
10		0	0	0	Infographic	Not recruited
10		0	0	0	Infographic	Not recruited
10		0	0	0	Infographic	Not recruited
10		0	0	0	Infographic	Not recruited
10		0	0	0	Infographic	Not recruited
10		0	0	0	Infographic	Not recruited
10		0	0	0	Infographic	Not recruited
10		0	0	0	Infographic	Not recruited
10		0	0	0	Infographic	Not recruited
10		0	0	0	Infographic	Not recruited
10		0	0	0	Infographic	Not recruited
10		0	0	0	Infographic	Not recruited
10		0	0	0	Infographic	Not recruited
10		0	0	0	Infographic	Not recruited
10		0	0	0	Infographic	Not recruited
10		0	0	0	Infographic	Not recruited
10		0	0	0	Infographic	Not recruited
10		0	0	0	Infographic	Not recruited
10		0	0	0	Infographic	Not recruited
10		0	0	0	Infographic	Not recruited
10		0	0	0	Infographic	Not recruited
10		0	0	0	Infographic	Not recruited
10		0	0	0	Infographic	Not recruited
10		0	0	0	Infographic	Not recruited
10		0	0	0	Infographic	Not recruited
10		0	0	0	Infographic	Not recruited
10		0	0	0	Infographic	Not recruited
10		0	0	0	Infographic	Not recruited
10		0	0	0	Infographic	Not recruited
10		0	0	0	Infographic	Not recruited
10		0	0	0	Infographic	Not recruited
10		0	0	0	Infographic	Not recruited
10		0	0	0	Infographic	Not recruited
10		0	0	0	Infographic	Not recruited
10		0	0	0	Infographic	Not recruited
10		0	0	0	Infographic	Not recruited
10		0	0	0	Infographic	Not recruited
10		0	0	0	Infographic	Not recruited
10		0	0	0	Infographic	Not recruited
10		0	0	0	Infographic	Not recruited
10		0	0	0	Infographic	Not recruited
10		0	0	0	Infographic	Not recruited
10		0	0	0	Infographic	Not recruited
10		0	0	0	Infographic	Not recruited
10		0	0	0	Infographic	Not recruited
10		0	0	0	Infographic	Not recruited
10		0	0	0	Infographic	Not recruited
10		0	0	0	Infographic	Not recruited
10		0	0	0	Infographic	Not recruited
10		0	0	0	Infographic	Not recruited
10		0	0	0	Infographic	Not recruited
10		0	0	0	Infographic	Not recruited
10		0	0	0	Infographic	Not recruited
10		0	0	0	Infographic	Not recruited
10		0	0	0	Infographic	Not recruited
10		0	0	0	Infographic	Not recruited
10		0	0	0	Infographic	Not recruited
10		0	0	0	Infographic	Not recruited
10		0	0	0	Infographic	Not recruited
10		0	0	0	Infographic	Not recruited
10		0	0	0	Infographic	Not recruited
10		0	0	0	Infographic	Not recruited
10		0	0	0	Infographic	Not recruited
10		0	0	0	Infographic	Not recruited
10		0	0	0	Infographic	Not recruited
10		0	0	0	Infographic	Not recruited
10		0	0	0	Infographic	Not recruited
10		0	0	0	Infographic	Not recruited
10		0	0	0	Infographic	Not recruited
10		0	0	0	Infographic	Not recruited
10		0	0	0	Infographic	Not recruited
10		0	0	0	Infographic	Not recruited
10		0	0	0	Infographic	Not recruited
10		0	0	0	Infographic	Not recruited
10		0	0	0	Infographic	Not recruited
10		0	0	0	Infographic	Not recruited
10		0	0	0	Infographic	Not recruited
10		0	0	0	Infographic	Not recruited
10		0	0	0	Infographic	Not recruited
10		0	0	0	Infographic	Not recruited
10		0	0	0	Infographic	Not recruited
10		0	0	0	Infographic	Not recruited
10		0	0	0	Infographic	Not recruited
10		0	0	0	Infographic	Not recruited
10		0	0	0	Infographic	Not recruited
10		0	0	0	Infographic	Not recruited
10		0	0	0	Infographic	Not recruited
10		0	0	0	Infographic	Not recruited
10		0	0	0	Infographic	Not recruited
10		0	0	0	Infographic	Not recruited
10		0	0	0	Infographic	Not recruited
10		0	0	0	Infographic	Not recruited
10		0	0	0	Infographic	Not recruited
10		0	0	0	Infographic	Not recruited
10		0	0	0	Infographic	Not recruited
10		0	0	0	Infographic	Not recruited
10		0	0	0	Infographic	Not recruited
10		0	0	0	Infographic	Not recruited
10		0	0	0	Infographic	Not recruited
10		0	0	0	Infographic	Not recruited
10		0	0	0	Infographic	Not recruited
10		0	0	0	Infographic	Not recruited
10		0	0	0	Infographic	Not recruited
10		0	0	0	Infographic	Not recruited
10		0	0	0	Infographic	Not recruited
10		0	0	0	Infographic	Not recruited
10		0	0	0	Infographic	Not recruited
10		0	0	0	Infographic	Not recruited
10		0	0	0	Infographic	Not recruited
10		0	0	0	Infographic	Not recruited
10		0	0	0	Infographic	Not recruited
10		0	0	0	Infographic	Not recruited
10		0	0	0	Infographic	Not recruited
11		1	0	0	Infographic	Not recruited
11		1	0	0	Infographic	Not recruited
11		1	0	0	Infographic	Not recruited
11		1	0	0	Infographic	Not recruited
11		1	0	0	Infographic	Not recruited
11	Intervention	1	1	1	Infographic	Intervention
11	Control	1	1	1	Infographic	Control
11	Intervention	1	1	1	Infographic	Intervention
11		1	0	0	Infographic	Not recruited
11	Intervention	1	1	1	Infographic	Intervention
11		1	0	0	Infographic	Not recruited
11	Control	1	1	1	Infographic	Control
11		1	0	0	Infographic	Not recruited
11		1	0	0	Infographic	Not recruited
11		1	0	0	Infographic	Not recruited
11		1	0	0	Infographic	Not recruited
11		1	0	0	Infographic	Not recruited
11		1	0	0	Infographic	Not recruited
11		1	0	0	Infographic	Not recruited
11		1	0	0	Infographic	Not recruited
11		1	0	0	Infographic	Not recruited
11		1	0	0	Infographic	Not recruited
11		1	0	0	Infographic	Not recruited
11		1	0	0	Infographic	Not recruited
11		1	0	0	Infographic	Not recruited
11	Control	1	1	1	Infographic	Control
11		1	0	0	Infographic	Not recruited
11		1	0	0	Infographic	Not recruited
11		1	0	0	Infographic	Not recruited
11		1	0	0	Infographic	Not recruited
11		1	0	0	Infographic	Not recruited
11		1	0	0	Infographic	Not recruited
11		1	0	0	Infographic	Not recruited
11	Intervention	1	1	1	Infographic	Intervention
11		1	0	0	Infographic	Not recruited
11		1	0	0	Infographic	Not recruited
11		1	0	0	Infographic	Not recruited
11	Intervention	1	1	1	Infographic	Intervention
11		1	0	0	Infographic	Not recruited
11	Intervention	1	1	1	Infographic	Intervention
11		1	0	0	Infographic	Not recruited
11	Control	1	1	1	Infographic	Control
11		1	0	0	Infographic	Not recruited
11		1	0	0	Infographic	Not recruited
11	Control	1	1	1	Infographic	Control
11	Control	1	1	1	Infographic	Control
11		1	0	0	Infographic	Not recruited
11		0	0	0	Infographic	Not recruited
11		0	0	0	Infographic	Not recruited
11		0	0	0	Infographic	Not recruited
11		0	0	0	Infographic	Not recruited
11		0	0	0	Infographic	Not recruited
11		0	0	0	Infographic	Not recruited
11		0	0	0	Infographic	Not recruited
11		0	0	0	Infographic	Not recruited
11		0	0	0	Infographic	Not recruited
11		0	0	0	Infographic	Not recruited
11		0	0	0	Infographic	Not recruited
11		0	0	0	Infographic	Not recruited
11		0	0	0	Infographic	Not recruited
11		0	0	0	Infographic	Not recruited
11		0	0	0	Infographic	Not recruited
11		0	0	0	Infographic	Not recruited
11		0	0	0	Infographic	Not recruited
11		0	0	0	Infographic	Not recruited
11		0	0	0	Infographic	Not recruited
11		0	0	0	Infographic	Not recruited
11		0	0	0	Infographic	Not recruited
11		0	0	0	Infographic	Not recruited
11		0	0	0	Infographic	Not recruited
11		0	0	0	Infographic	Not recruited
11		0	0	0	Infographic	Not recruited
11		0	0	0	Infographic	Not recruited
11		0	0	0	Infographic	Not recruited
11		0	0	0	Infographic	Not recruited
11		0	0	0	Infographic	Not recruited
11		0	0	0	Infographic	Not recruited
11		0	0	0	Infographic	Not recruited
11		0	0	0	Infographic	Not recruited
11		0	0	0	Infographic	Not recruited
11		0	0	0	Infographic	Not recruited
11		0	0	0	Infographic	Not recruited
11		0	0	0	Infographic	Not recruited
11		0	0	0	Infographic	Not recruited
11		0	0	0	Infographic	Not recruited
11		0	0	0	Infographic	Not recruited
11		0	0	0	Infographic	Not recruited
11		0	0	0	Infographic	Not recruited
11		0	0	0	Infographic	Not recruited
11		0	0	0	Infographic	Not recruited
11		0	0	0	Infographic	Not recruited
11		0	0	0	Infographic	Not recruited
11		0	0	0	Infographic	Not recruited
11		0	0	0	Infographic	Not recruited
11		0	0	0	Infographic	Not recruited
11		0	0	0	Infographic	Not recruited
11		0	0	0	Infographic	Not recruited
11		0	0	0	Infographic	Not recruited
11		0	0	0	Infographic	Not recruited
11		0	0	0	Infographic	Not recruited
11		0	0	0	Infographic	Not recruited
11		0	0	0	Infographic	Not recruited
11		0	0	0	Infographic	Not recruited
11		0	0	0	Infographic	Not recruited
11		0	0	0	Infographic	Not recruited
11		0	0	0	Infographic	Not recruited
11		0	0	0	Infographic	Not recruited
11		0	0	0	Infographic	Not recruited
11		0	0	0	Infographic	Not recruited
11		0	0	0	Infographic	Not recruited
11		0	0	0	Infographic	Not recruited
11		0	0	0	Infographic	Not recruited
11		0	0	0	Infographic	Not recruited
11		0	0	0	Infographic	Not recruited
11		0	0	0	Infographic	Not recruited
11		0	0	0	Infographic	Not recruited
11		0	0	0	Infographic	Not recruited
11		0	0	0	Infographic	Not recruited
11		0	0	0	Infographic	Not recruited
11		0	0	0	Infographic	Not recruited
11		0	0	0	Infographic	Not recruited
11		0	0	0	Infographic	Not recruited
11		0	0	0	Infographic	Not recruited
11		0	0	0	Infographic	Not recruited
11		0	0	0	Infographic	Not recruited
11		0	0	0	Infographic	Not recruited
11		0	0	0	Infographic	Not recruited
11		0	0	0	Infographic	Not recruited
11		0	0	0	Infographic	Not recruited
11		0	0	0	Infographic	Not recruited
11		0	0	0	Infographic	Not recruited
11		0	0	0	Infographic	Not recruited
11		0	0	0	Infographic	Not recruited
11		0	0	0	Infographic	Not recruited
11		0	0	0	Infographic	Not recruited
11		0	0	0	Infographic	Not recruited
11		0	0	0	Infographic	Not recruited
11		0	0	0	Infographic	Not recruited
11		0	0	0	Infographic	Not recruited
11		0	0	0	Infographic	Not recruited
11		0	0	0	Infographic	Not recruited
11		0	0	0	Infographic	Not recruited
11		0	0	0	Infographic	Not recruited
11		0	0	0	Infographic	Not recruited
11		0	0	0	Infographic	Not recruited
11		0	0	0	Infographic	Not recruited
11		0	0	0	Infographic	Not recruited
11		0	0	0	Infographic	Not recruited
11		0	0	0	Infographic	Not recruited
11		0	0	0	Infographic	Not recruited
11		0	0	0	Infographic	Not recruited
11		0	0	0	Infographic	Not recruited
11		0	0	0	Infographic	Not recruited
11		0	0	0	Infographic	Not recruited
11		0	0	0	Infographic	Not recruited
11		0	0	0	Infographic	Not recruited
11		0	0	0	Infographic	Not recruited
11		0	0	0	Infographic	Not recruited
11		0	0	0	Infographic	Not recruited
11		0	0	0	Infographic	Not recruited
11		0	0	0	Infographic	Not recruited
11		0	0	0	Infographic	Not recruited
11		0	0	0	Infographic	Not recruited
11		0	0	0	Infographic	Not recruited
11		0	0	0	Infographic	Not recruited
11		0	0	0	Infographic	Not recruited
11		0	0	0	Infographic	Not recruited
11		0	0	0	Infographic	Not recruited
11		0	0	0	Infographic	Not recruited
11		0	0	0	Infographic	Not recruited
11		0	0	0	Infographic	Not recruited
11		0	0	0	Infographic	Not recruited
11		0	0	0	Infographic	Not recruited
11		0	0	0	Infographic	Not recruited
11		0	0	0	Infographic	Not recruited
11		0	0	0	Infographic	Not recruited
11		0	0	0	Infographic	Not recruited
11		0	0	0	Infographic	Not recruited
11		0	0	0	Infographic	Not recruited
11		0	0	0	Infographic	Not recruited
11		0	0	0	Infographic	Not recruited
11		0	0	0	Infographic	Not recruited
11		0	0	0	Infographic	Not recruited
11		0	0	0	Infographic	Not recruited
11		0	0	0	Infographic	Not recruited
11		0	0	0	Infographic	Not recruited
11		0	0	0	Infographic	Not recruited
11		0	0	0	Infographic	Not recruited
11		0	0	0	Infographic	Not recruited
11		0	0	0	Infographic	Not recruited
11		0	0	0	Infographic	Not recruited
11		0	0	0	Infographic	Not recruited
11		0	0	0	Infographic	Not recruited
11		0	0	0	Infographic	Not recruited
11		0	0	0	Infographic	Not recruited
11		0	0	0	Infographic	Not recruited
11		0	0	0	Infographic	Not recruited
11		0	0	0	Infographic	Not recruited
11		0	0	0	Infographic	Not recruited
11		0	0	0	Infographic	Not recruited
11		0	0	0	Infographic	Not recruited
11		0	0	0	Infographic	Not recruited
11		0	0	0	Infographic	Not recruited
11		0	0	0	Infographic	Not recruited
11		0	0	0	Infographic	Not recruited
11		0	0	0	Infographic	Not recruited
11		0	0	0	Infographic	Not recruited
11		0	0	0	Infographic	Not recruited
11		0	0	0	Infographic	Not recruited
11		0	0	0	Infographic	Not recruited
11		0	0	0	Infographic	Not recruited
11		0	0	0	Infographic	Not recruited
11		0	0	0	Infographic	Not recruited
11		0	0	0	Infographic	Not recruited
11		0	0	0	Infographic	Not recruited
11		0	0	0	Infographic	Not recruited
11		0	0	0	Infographic	Not recruited
11		0	0	0	Infographic	Not recruited
[truncated: 9,945 more rows]
